# Supplementary material for: Deep Learning-Based Culture-Free Bacteria Detection in Urine Using Large-Volume Microscopy
Source: Biosensors (Basel). 2024 Feb 5;14(2):89. doi: 10.3390/bios14020089 (PMC10887190; doi:10.3390/bios14020089)
Supplement: Supplementary file 1 [file biosensors-14-00089-s001.zip]

Archive with 1 entries (1 files):
- biosensors-2829258-supplementary.pdf
